# Supplementary material for: On the Utility of MIBG SPECT/CT in Evaluating Cardiac Sympathetic Dysfunction in Lewy Body Diseases
Source: PLoS One. 2016 Apr 7;11(4):e0152746. doi: 10.1371/journal.pone.0152746 (PMC4824520; doi:10.1371/journal.pone.0152746)
Supplement: S1 Table — (XLSX) [file pone.0152746.s001.xlsx]

## Sheet: Original Data
Diagnosis	Sex	Age	Disease duration	Hoehn and Yahr scale	Auto_H/A_Early	Auto_LV/A_Early	planar_H/M_Early	Auto_H/A_Delay	Auto_LV/A_Delay	planar_H/M_Delay	Manual_H/A_Early	Manual_H/A_Delay
PD	F	50	6	2	2.78933	3.44367	1.78	2.67567	3.13233	1.92	5.48924	5.64205
PD	M	56	2	2	1.17133	1.39433	1.66	1.687	2.00533	1.47	3.38593	2.62159
PD	F	66	3	2	0.906333	0.861333	1.3	0.779333	0.667667	1.19	1.91482	1.19133
PD	F	48	6	2	2.74	3.349	2.07	3.11967	3.89233	2.04	5.00832	6.2621
PD	F	72	4	2	1.066	1.12	1.28	0.812333	0.795333	1.35	2.1518	1.63763
PD	F	55	2	2	1.42233	1.41067	1.55	1.31	1.211	1.47	1.46261	2.01152
PD	F	79	6	2	1.58567	1.661	1.31	0.975	0.902	1.22	1.30897	0.906017
PD	F	56	8	2	0.779333	0.813333	1.35	0.76	0.785333	1.38	0.875867	0.794085
PD	F	78	10	3	3.39967	4.73867	1.82	3.42433	4.21	1.93	5.84457	4.04079
PD	F	82	4	3	1.10867	1.07867	1.27	0.877667	0.793	1.16	1.22771	0.802063
PD	M	68	10	3	1.395	1.469	1.42	1.24867	1.14733	1.32	1.64613	1.58293
PD	F	59	9	3	1.94233	2.03733	1.53	1.494	1.42733	1.42	2.88084	1.66573
PD	F	78	5	3	2.675	3.30433	2.05	3.23067	3.76133	1.96	3.31789	3.4769
PD	F	47	3	3	2.26633	2.68633	1.98	2.47033	3.071	1.99	4.13756	3.74242
PD	M	77	6	3	1.656	1.115	1.23	0.953667	0.833667	1.18	2.09437	0.910112
PD	M	69	3	3	2.76433	3.40033	2.2	2.88233	3.601	2	3.38961	4.27601
PD	F	46	3	3	2.22233	2.83667	2.03	2.48433	2.99167	1.96	3.76515	2.82303
PD	M	79	3	3	2.43333	3.129	1.64	2.62867	3.17433	1.73	3.23677	3.72569
DLB	F	87	1	3	1.233	1.23333	1.38	1.12667	1.10733	1.23	1.5	1.17
DLB	F	79	2	4	3.75467	4.441	1.82	2.991	3.784	1.96	5.32	5.32
DLB	M	82	2	3	1.647	1.688	1.34	1.224	1.16667	1.28	1.73	1.38
DLB	M	70	2	4	1.11633	1.20233	1.32	0.863333	0.918	1.19	1.26	0.9
DLB	M	71	5	3	1.113	1.20667	1.35	1.152	1.083	1.25	1.01	1.07
DLB	F	81	1	3	1.19233	1.28267	1.37	0.719333	0.790333	1.17	1.16	0.68
DLB	M	75	3	2	1.482	1.61433	1.46	1.02267	0.953667	1.36	1.66	1.27
DLB	M	73	2	2	1.219	1.14267	0.98	1.25467	0.958333	0.96	1.3	1.02
DLB	M	72	5	3	1.861	2.55267	1.53	1.09167	1.04533	1.29	1.16	1.03
DLB	F	87	3	3	2.459	2.385	1.59	1.79233	1.50567	1.4	3.98	1.91
DLB	F	84	1	2	1.20067	1.17267	1.45	1.113	1.008	1.26	1.54	0.87
DLB	F	79	3	3	2.21633	2.441	1.61	2.50033	2.44	1.65	3.34	3.4
DLB	M	79	4	2	1.16933	1.07833	1.61	1.00933	0.852	1.41	1.41	1.05
DLB	M	78	6	3	1.074	1.17767	1.29	0.973667	0.907	1.23	1.14	0.96
DLB	F	67	1	1	1.14733	1.18767	1.38	0.859667	0.871667	1.29	1.19	0.84
DLB	M	68	6	3	1.45267	1.56	1.42	1.258	1.278	1.35	1.17	1.01
DLB	M	81	4	1	1.16367	1.16433	1.22	0.851	0.838333	1.11	1.06898	0.848252
DLB	F	84	3	1	1.31433	1.336	1.42	0.940667	0.908	1.26	1.33419	0.881818
iNPH	M	62	1	3	3.81933	4.534	2	4.96067	6.84867	2.03	5.62	7.68
iNPH	F	72	6	2	2.85567	3.80233	1.95	3.01667	4.05233	2.02	5.05	4.72
iNPH	F	73	1	3	4.28367	5.53	2.03	4.399	5.32133	1.92	6.14	7.03
iNPH	F	81	2	3	2.262	2.45067	1.73	1.793	1.739	1.66	1.42	2
iNPH	F	76	1	1	3.808	4.66433	1.84	4.006	4.56567	1.96	5.99	7.21
iNPH	M	78	5	3	3.357	4.12767	1.78	3.199	4.13467	1.87	5.66	6.66
iNPH	M	77	2	1	2.33933	2.97767	1.92	2.71	3.52467	1.95	5.33	6.01
iNPH	M	77	4	3	2.407	2.99667	1.66	1.84733	2.18733	1.63	3.29	3.55
iNPH	F	75	1	3	2.34167	2.97833	1.96	3.77633	4.86533	2.05	4.68	5.37
iNPH	M	86	4	3	2.70433	2.99567	1.66	3.14333	3.51433	1.6	3.24	3.91
iNPH	F	79	3	1	1.94933	2.23967	1.58	2.57433	3.208	1.65	2.53	3.57
iNPH	F	87	4	3	2.629	3.12433	1.76	4.04567	4.62167	1.97	4.32	6.87
iNPH	M	81	3	3	3.17867	4.59433	1.88	4.849	6.874	2	4.79	6.59
iNPH	F	71	2	4	3.01533	4.07867	1.8	3.08733	3.819	1.76	4.34	3.71
iNPH	M	71	4	1	2.145	2.67533	1.55	2.05533	2.37233	1.53	3.47	3.05
iNPH	F	86	5	3	2.462	2.96733	1.78	2.54833	2.944	1.89	3.91	3.77
iNPH	M	77	2	3	3.59567	4.40667	1.73	3.13667	4.12833	1.76	5.77	4.62
iNPH	F	79	1	3	1.96867	2.37767	1.78	2.62133	3.11	1.72	2.33	3
